# Supplementary material for: In Situ Synthesis of RMB6-TMB2 Composite Nanopowders via One-Step Solid-State Reduction
Source: Nanomaterials (Basel). 2025 Sep 1;15(17):1341. doi: 10.3390/nano15171341 (PMC12430549; doi:10.3390/nano15171341)
Supplement: Supplementary file 1 [file nanomaterials-15-01341-s001.zip]

Archive with 1 entries (1 files):
- nanomaterials-3750638-supplementary.pdf
